# Supplementary material for: Stereotactic Ablative Radiotherapy for Oligometastatic Hepatocellular Carcinoma: A Multi-Institutional Retrospective Study (KROG 20-04)
Source: Cancers (Basel). 2022 Nov 27;14(23):5848. doi: 10.3390/cancers14235848 (PMC9735640; doi:10.3390/cancers14235848)
Supplement: Supplementary file 1 [file cancers-14-05848-s001.zip]

Archive with 1 entries (1 files):
- cancers-2044777-supplementary.pdf
